# Supplementary material for: Energy Homeostasis Gene Nucleotide Variants and Survival of Hemodialysis Patients—A Genetic Cohort Study
Source: J Clin Med. 2022 Sep 18;11(18):5477. doi: 10.3390/jcm11185477 (PMC9501434; doi:10.3390/jcm11185477)
Supplement: Supplementary file 1 [file jcm-11-05477-s001.zip]

Archive with 1 entries (1 files):
- jcm-1815550-supplementary.pdf
